# Supplementary material for: Frailty affects prognosis in patients with colorectal cancer: A systematic review and meta-analysis
Source: Front Oncol. 2022 Nov 3;12:1017183. doi: 10.3389/fonc.2022.1017183 (PMC9669723; doi:10.3389/fonc.2022.1017183)
Supplement: Supplementary file 1 [file DataSheet_1.zip]

Archive with 11 entries (10 files):
- Appendix A.DOCX
- Appendix B.DOCX
- Images/
- Images/Image 1.TIF
- Images/Image 2.TIF
- Images/Image 3.TIF
- Images/Image 4.PNG
- Images/Image 5.PNG
- Supplementary Figures.pdf
- Table 1.DOCX
- Table 2.DOCX
